# Supplementary material for: Comparison of gut viral communities between autism spectrum disorder and healthy children
Source: Front Cell Infect Microbiol. 2025 Oct 14;15:1660970. doi: 10.3389/fcimb.2025.1660970 (PMC12558881; doi:10.3389/fcimb.2025.1660970)
Supplement: Supplementary Table 2 — Library information. [file Table2.xlsx]

## Sheet: Sheet1
Supplementary Table 2. Library information.
Library ID	Group	raw reads	virus reads	GC%	GSA accession no.
Humanfe011	ASD	651633	399078	0.46	CRA022242
Humanfe012	ASD	234190	2113391	0.455	CRA022243
Humanfe013	ASD	378212	354242	0.493	CRA022244
Humanfe014	ASD	8577533	7924380	0.358	CRA022245
Humanfe015	ASD	5755216	5429545	0.357	CRA022246
Humanfe016	ASD	6643797	6239699	0.504	CRA022247
Humanfe017	ASD	1119254	590680	0.414	CRA022248
Humanfe018	ASD	921763	321967	0.435	CRA022249
Humanfe019	ASD	504611	62950	0.449	CRA022250
Humanfe020	ASD	1914677	860892	0.465	CRA022251
Humanfe021	ASD	253459	227709	0.498	CRA022252
Fe178	Healthy control	160824	93529	0.427	CRA022253
Fe179	Healthy control	4192666	431299	0.391	CRA022254
Fe181	Healthy control	97836	85625	0.492	CRA022255
Fe182	Healthy control	476383	283325	0.476	CRA022256
Fe183	Healthy control	19543	12182	0.514	CRA022257
Fe184	Healthy control	986623	168314	0.413	CRA022258
Fe185	Healthy control	2879386	593180	0.476	CRA022259
Fe186	Healthy control	44227	22587	0.462	CRA022260
Fe187	Healthy control	9686823	8658360	0.492	CRA022261
Fe188	Healthy control	6138746	4202990	0.42	CRA022262
Fe190	Healthy control	624369	378221	0.396	CRA022263
