# Supplementary material for: Comparison of gut viral communities between autism spectrum disorder and healthy children
Source: Front Cell Infect Microbiol. 2025 Oct 14;15:1660970. doi: 10.3389/fcimb.2025.1660970 (PMC12558881; doi:10.3389/fcimb.2025.1660970)
Supplement: Supplementary Table 3 — The summary of the percentage information of viruses at the family level. [file Table3.xlsx]

## Sheet: Sheet1
Supplementary Table 3. The summary of the percentage information of viruses at the family level.
Family	ASD	Healthy	Fold change (ASD/Healthy)	Fold change (Healthy/ASD)
Ackermannviridae	0.0001	0.0002	0.4	2.48
Alloherpesviridae	0	0	0	-
Alphaflexiviridae	0.0008	0.5082	0	600.69
Anelloviridae	0	0.0005	0.03	29.43
Ascoviridae	0	0	0	-
Asfarviridae	0	0	0	-
Astroviridae	0.0001	0	1.64	0.61
Autographiviridae	0.0009	0.0013	0.68	1.47
Baculoviridae	0	0	110.47	0.01
Betaflexiviridae	0	0.0012	0	283.78
Bicaudaviridae	0	0	0	-
Bromoviridae	0	0	0	-
Caliciviridae	0.3106	0	-	0
Chaseviridae	0	0	0	-
Circoviridae	0	0	4.76	0.21
Closteroviridae	0	0	-	0
Coronaviridae	0	0	0	-
Demerecviridae	0	0	0.84	1.19
Drexlerviridae	0	0	1.81	0.55
Geminiviridae	0	0	0	-
Genomoviridae	0	0	0	-
Guelinviridae	0	0	0	-
Herelleviridae	0.0007	0.0006	1.29	0.77
Herpesviridae	0	0	0.55	1.82
Inoviridae	0	0	0	-
Iridoviridae	0.0001	0	7.48	0.13
Lavidaviridae	0	0	-	0
Malacoherpesviridae	0	0	0	-
Marseilleviridae	0	0	2.97	0.34
Microviridae	0.0093	0.1446	0.06	15.56
Mimiviridae	0.0004	0.0001	2.61	0.38
Myoviridae	0.0057	0.0065	0.88	1.14
Nudiviridae	0	0	0.25	3.99
Partitiviridae	0	0	0	-
Parvoviridae	0	0	0	-
Phycodnaviridae	0.0007	0.0006	1.2	0.83
Picobirnaviridae	0	0	-	0
Picornaviridae	0	0	16.7	0.06
Pithoviridae	0	0	1.11	0.9
Plasmaviridae	0	0	0	-
Podoviridae	0.5881	0.3164	1.86	0.54
Poxviridae	0.0006	0.0003	2.24	0.45
Retroviridae	0	0	0	-
Rountreeviridae	0	0	7.8	0.13
Salasmaviridae	0.0031	0.0001	37.07	0.03
Schitoviridae	0.0001	0	28.42	0.04
Siphoviridae	0.0251	0.0075	3.37	0.3
Smacoviridae	0	0	0	-
Solemoviridae	0	0	0	-
Tymoviridae	0	0	0	-
Virgaviridae	0.0533	0.0116	4.58	0.22
